# Supplementary material for: Complete Chloroplast Genomes and the Phylogenetic Analysis of Three Native Species of Paeoniaceae from the Sino-Himalayan Flora Subkingdom
Source: Int J Mol Sci. 2023 Dec 23;25(1):257. doi: 10.3390/ijms25010257 (PMC10778623; doi:10.3390/ijms25010257)
Supplement: Supplementary file 1 [file ijms-25-00257-s001.zip]

Archive with 2 entries (2 files):
- Table S1. RSCU in chloroplast genomes of P. delavayi var. lutea, P. delavayi var. angustiloba, and P. ludlowii..xlsx
- Table S2. Chloroplast genomic information used in this study.xlsx
