# Supplementary material for: Complete Chloroplast Genomes and the Phylogenetic Analysis of Three Native Species of Paeoniaceae from the Sino-Himalayan Flora Subkingdom
Source: Int J Mol Sci. 2023 Dec 23;25(1):257. doi: 10.3390/ijms25010257 (PMC10778623; doi:10.3390/ijms25010257)
Supplement: Supplementary file 1 [file ijms-25-00257-s001.zip › Table S1. RSCU in chloroplast genomes of P. delavayi var. lutea, P. delavayi var. angustiloba, and P. ludlowii..xlsx]

## Sheet: Sheet1
Table S1. RSCU in chloroplast genomes of P. delavayi var. lutea, P. delavayi var. angustiloba, and P. ludlowii.
Species	Amino acid	Codon	No	RSCU	Proportion	Species	Amino acid	Codon	No	RSCU	Proportion	Species	Amino acid	Codon	No	RSCU	Proportion
P. delavayi var. lutea	Phe	UUU	714	1.31	5.52	P. delavayi var. angustiloba	Phe	UUU	715	1.31	5.49	P. ludlowii	Phe	UUU	742	1.31	5.55
		UUC	377	0.69				UUC	378	0.69				UUC	394	0.69
	Leu	UUA	653	1.93	10.24		Leu	UUA	654	1.93	10.21		Leu	UUA	681	1.93	10.36
		UUG	405	1.2				UUG	407	1.2				UUG	417	1.18
		CUU	437	1.29				CUU	436	1.29				CUU	461	1.31
		CUC	128	0.38				CUC	128	0.38				CUC	134	0.38
		CUA	271	0.8				CUA	273	0.81				CUA	292	0.83
		CUG	131	1.39				CUG	134	0.4				CUG	134	0.38
	Ile	AUU	823	1.47	8.49		Ile	AUU	830	1.47	8.49		Ile	AUU	856	1.47	8.55
		AUC	343	0.61				AUC	344	0.61				AUC	358	0.61
		AUA	513	0.92				AUA	516	0.92				AUA	535	0.92
	Met	AUG	460	1	2.33		Met	AUG	458	1	2.3		Met	AUG	469	1	2.29
	Val	GUU	396	1.46	5.5		Val	GUU	398	1.45	5.5		Val	GUU	402	1.45	5.44
		GUC	121	0.45				GUC	124	0.45				GUC	120	0.43
		GUA	416	1.53				GUA	418	1.53				GUA	427	1.54
		GUG	154	0.57				GUG	156	0.57				GUG	163	0.59
	Ser	UCU	380	1.58	7.32		Ser	UCU	386	1.59	7.33		Ser	UCU	404	1.59	7.45
		UCC	254	1.05				UCC	254	1.04				UCC	266	1.05
		UCA	272	1.13				UCA	274	1.13				UCA	292	1.15
		UCG	146	0.61				UCG	148	0.61				UCG	154	0.61
		AGU	291	1.21				AGU	292	1.2				AGU	301	1.19
		AGC	104	0.43				AGC	105	0.43				AGC	106	0.42
	Pro	CCU	315	1.49	4.28		Pro	CCU	316	1.48	3.58		Pro	CCU	324	1.49	4.25
		CCC	174	0.82				CCC	175	0.82				CCC	178	0.82
		CCA	219	1.04				CCA	222	1.04				CCA	227	1.04
		CCG	138	0.65				CCG	140	0.66				CCG	140	0.64
	Thr	ACU	392	1.54	5.13		Thr	ACU	393	1.54	5.13		Thr	ACU	402	1.55	5.06
		ACC	201	0.79				ACC	204	0.8				ACC	203	0.78
		ACA	310	1.22				ACA	311	1.22				ACA	314	1.21
		ACG	112	0.44				ACG	113	0.44				ACG	117	0.45
	Ala	GCU	494	1.73	5.76		Ala	GCU	495	1.72	5.77		Ala	GCU	509	1.74	5.72
		GCC	195	0.68				GCC	200	0.7				GCC	205	0.7
		GCA	304	1.07				GCA	303	1.05				GCA	309	1.06
		GCG	146	0.51				GCG	151	0.53				GCG	148	0.51
	Tyr	UAU	581	1.62	3.64		Tyr	UAU	583	1.61	3.63		Tyr	UAU	608	1.62	3.67
		UAC	138	0.38				UAC	139	0.39				UAC	142	0.38
	His	CAU	362	1.53	2.4		His	CAU	364	1.52	2.4		His	CAU	378	1.53	2.41
		CAC	112	0.47				CAC	114	0.48				CAC	115	0.47
	Gln	CAA	552	1.53	3.66		Gln	CAA	557	1.53	3.65		Gln	CAA	567	1.53	3.63
		CAG	171	0.47				CAC	169	0.47				CAG	176	0.47
	Asn	AAU	748	1.57	4.8		Asn	AAU	752	1.57	4.8		Asn	AAU	776	1.57	4.82
		AAC	202	0.43				AAC	203	0.43				AAC	211	0.43
	Lys	AAA	773	1.52	5.14		Lys	AAA	780	1.52	5.17		Lys	AAA	798	1.52	5.13
		AAG	243	0.48				AAG	248	0.48				AAG	252	0.48
	Asp	GAU	653	1.59	4.16		Asp	GAU	657	1.59	4.16		Asp	GAU	672	1.59	4.13
		GAC	169	0.41				GAC	171	0.41				GAC	172	0.41
	Glu	GAA	801	1.5	5.39		Glu	GAA	802	1.5	5.31		Glu	GAA	822	1.5	5.34
		GAG	265	0.5				GAG	265	0.5				GAG	271	0.5
	Cys	UGU	161	1.46	1.12		Cys	UGU	163	1.46	1.12		Cys	UGU	165	1.46	1.1
		UGC	60	0.54				UGC	60	0.54				UGC	61	0.54
	Trp	UGG	362	1	1.83		Trp	UGG	365	1	1.83		Trp	UGG	373	1	1.82
	Arg	CGU	253	1.3	5.9		Arg	CGU	256	1.31	5.9		Arg	CGU	260	1.3	5.89
		CGC	98	0.5				CGC	98	0.5				CGC	102	0.51
		CGA	245	1.26				CGA	247	1.26				CGA	256	1.28
		CGG	113	0.58				CGG	113	0.58				CGG	119	0.59
		AGA	332	1.71				AGA	334	1.71				AGA	338	1.68
		AGG	125	0.64				AGG	127	0.65				AGG	129	0.64
	Gly	GGU	452	1.27	7.19		Gly	GGU	453	1.26	7.2		Gly	GGU	461	1.26	7.13
		GGC	184	0.52				GGC	185	0.52				GGC	187	0.51
		GGA	520	1.46				GGA	526	1.47				GGA	532	1.46
		GGG	266	0.75				GGG	270	0.75				GGG	279	0.76
