# Supplementary material for: Complete Chloroplast Genomes and the Phylogenetic Analysis of Three Native Species of Paeoniaceae from the Sino-Himalayan Flora Subkingdom
Source: Int J Mol Sci. 2023 Dec 23;25(1):257. doi: 10.3390/ijms25010257 (PMC10778623; doi:10.3390/ijms25010257)
Supplement: Supplementary file 1 [file ijms-25-00257-s001.zip › Table S2. Chloroplast genomic information used in this study.xlsx]

## Sheet: Sheet1
Table S2. Chloroplast genomic information used in this study
GenBank	name
MT081309.1	Ribes odoratum
NC_080517.1	Ribes nigrum
NC_080516.1	Ribes rubrum
MH191388.1	Ribes fasciculatum var. chinense
OP581023.1	Ribes maximowiczianum
NC_062156.1	Ribes glaciale
JX436155.1	Penthorum chinense
MN496058.1	Boykinia aconitifolia
MN496078.1	Saniculiphyllum guangxiense
MT316511.1	Astilboides tabularis
NC_037514.1	Oresitrophe rupifraga
NC_057123.1	Tanakaea radicans
NC_061175.1	Heuchera micrantha
MW327540.1	Rodgersia aesculifolia
MN496077.1	Rodgersia sambucifolia
NC_042929.1	Tiarella trifoliata
MZ779205.1	Peltoboykinia tellimoides
MK973002.2	Chrysosplenium ramosum
MN729584.1	Chrysosplenium flagelliferum
MK973001.3	Chrysosplenium macrophyllum
MK814607.1	Chrysosplenium lanuginosum
MK814606.1	Chrysosplenium sinicum
NC_067018.1	Chrysosplenium grayanum
NC_060775.1	Astilbe chinensis
NC_066493.1	Astilbe rivularis
NC_037495.1	Mukdenia rossii
MN496070.1	Leptarrhena pyrolifolia
NC_070486.1	Micranthes divaricata
NC_070485.1	Micranthes davidii
NC_070483.1	Micranthes atrata
KY412195.1	Bergenia scopulosa
OK012000.1	Bergenia purpurascens
NC_037883.1	Daphniphyllum oldhamii
NC_071199.1	Daphniphyllum calycinum
NC_071195.1	Daphniphyllum chartaceum
NC_071208.1	Daphniphyllum longeracemosum
NC_071841.1	Parrotiopsis jacquemontiana
NC_071840.1	Parrotia persica
MK834325.1	Rhodoleia championii
NC_071196.1	Rhodoleia henryi
MZ642355.1	Loropetalum chinense
NC_037881.1	Hamamelis mollis
NC_048997.1	Mytilaria laosensis
NC_058779.1	Corylopsis sinensis
NC_065400.1	Exbucklandia populnea
MN496061.1	Fortunearia sinensis
MF497447.1	Sinowilsonia henryi
MG644608.1	Chunia bucklandioides
MK411769.1	Disanthus cercidifolius subsp. longipes
MT323104.1	Sycopsis sinensis
NC_037243.1	Parrotia subaequalis
MN794014.1	Hylotelephium ewersii
NC_072128.1	Hylotelephium spectabile
NC_072126.1	Hylotelephium erythrostictum
NC_053954.1	Sempervivum tectorum
NC_037946.1	Phedimus kamtschaticus
MN794321.1	Phedimus aizoon
NC_053950.1	Graptopetalum amethystinum
MN794319.1	Kalanchoe tomentosa
NC_053951.1	Kalanchoe fedtschenkoi
NC_063786.1	Rhodiola gelida
NC_052737.1	Rhodiola sexifolia
NC_052736.1	Rhodiola kirilowii
NC_052735.1	Rhodiola sacra
MZ365442.1	Meterostachys sikokianus
NC_023085.1	Sedum sarmentosum
NC_071898.1	Sedum pachyphyllum
NC_054184.1	Sedum emarginatum
NC_052707.1	Sedum lineare
NC_053947.1	Aeonium arboreum
NC_053542.1	Kalanchoe daigremontiana
MN794334.1	Sinocrassula indica
NC_046692.1	Cercidiphyllum magnificum
NC_037940.1	Cercidiphyllum japonicum
NC_037884.1	Itea chinensis
NC_048889.1	Myriophyllum aquaticum
MK250869.1	Myriophyllum spicatum
MN410884.1	Semiliquidambar cathayensis
NC_046938.1	Liquidambar styraciflua
MN623380.1	Liquidambar formosana
NC_046937.1	Liquidambar orientalis
KT894821.1	Paeonia veitchii
MN508366.1	Paeonia lactiflora
MN061945.1	Paeonia mairei
MT210549.1	Paeonia anomala
MH191383.1	Paeonia obovata
MT210547.1	Paeonia intermedia
MT210548.1	Paeonia emodi
OR187762.1	Paeonia ludlowii
OR187760.1	Paeonia delavayi var.lutea
OR187761.1	Paeonia delavayi var. angustiloba
MN463100.1	Paeonia delavayi
MG991935.1	Paeonia jishanensis
NC_039425.1	Paeonia decomposita
MT210544.1	Paeonia qiui
NC_037772.1	Paeonia rockii
OK662586.1	Paeonia suffruticosa
OM291541.1	Paeonia ostii
NC_037880.1	Paeonia brownii
